# Supplementary material for: Genomic insights into CKX genes: key players in cotton fibre development and abiotic stress responses
Source: PeerJ. 2024 May 30;12:e17462. doi: 10.7717/peerj.17462 (PMC11144395; doi:10.7717/peerj.17462)
Supplement: Supplemental Information 1 — These tables were designed using the NCBI Primer-BLAST tool (https://www.ncbi.nlm.nih.gov/tools/primer-blast/). The silenced GhCKX34A fragment was designed using the SGN VIGS tool (https://vigs.solgenomics.net). [file peerj-12-17462-s001.xlsx]

## Sheet: Table S1a&b
	Table S1a. Primers used in this study
	Genes	Oligonucleotide Primers	Product length	GC%	Tm
	GHCKX51D-F	GTGGTGGTCCAGATGAGTGG	80	60	60
	GHCKX51D-R	GGCCACACTCGAGGATAAGG		55
	GHCKX81D-F	AACCGACACGGATGCAATGA	146	55	60
	GHCKX81D-R	CGCCTGTACCTAAAAGGCCA		50
	GHCKX25A-F	AAGGTACTTAGAGCCGCCG	84	57	59
	GHCKX25A-R	CAAATGACAGCGGCTTGGAC		55
	GhCKX47D-F	TGGCGGTACTCTTTCCAACG	162	55	60
	GhCKX47D-R	AGTCCTCCGAGAACGCTGTA		55
	GHCKX34A-F	ACTACTCCTTCCCGTTCCCT	152	55	60
	GHCKX34A-R	TTTCAGGTTCTCTGGCTGGTG		52
	GHCKX79D-F	CCAGCCGGAGAACCTAAAGC	111	55	50
	GHCKX79D-R	GCTAACCCGATCCCATTCGG		55
		Table S1b List of the primers used for VIGS
	Gene	Forward primer	Reverse primer
	GhCKX34A	gtgagtaaggttaccgaattcGTGAGGGTTCAAGCTGGGAT	gagacgcgtgagctcggtaccGCCACCAATTTGCTGCTCTC
