# Supplementary material for: Genomic insights into CKX genes: key players in cotton fibre development and abiotic stress responses
Source: PeerJ. 2024 May 30;12:e17462. doi: 10.7717/peerj.17462 (PMC11144395; doi:10.7717/peerj.17462)
Supplement: Supplemental Information 3 [file peerj-12-17462-s003.xlsx]

## Sheet: Table S3
Table S3. CKX gene duplication type
G. raimondii (D5)		G. arboreum (A2)		G. barbadense (D5)		G. hirsutum (AD1)
Gene ID	Duplication type	Gene ID	Duplication type	Gene ID	Duplication type	Gene ID	Duplication type
Gorai.001G012300	WGD or Segmental	Ga01G1236	WGD or Segmental	GB_A01G1131	WGD or Segmental	GH_A01G1119	WGD or Segmental
Gorai.002G126300	WGD or Segmental	Ga04G1289	WGD or Segmental	GB_A05G0395	WGD or Segmental	GH_A05G0390	WGD or Segmental
Gorai.004G286300	Tandem	Ga05G0412	WGD or Segmental	GB_A05G1926	WGD or Segmental	GH_A05G1899	WGD or Segmental
Gorai.006G134800	Dispersed	Ga05G2014	WGD or Segmental	GB_A05G3575	WGD or Segmental	GH_A06G0063	WGD or Segmental
Gorai.009G040700	WGD or Segmental	Ga06G0077	WGD or Segmental	GB_A06G0067	WGD or Segmental	GH_A06G0787	WGD or Segmental
Gorai.009G198300	WGD or Segmental	Ga06G0751	WGD or Segmental	GB_A06G0821	WGD or Segmental	GH_A06G0907	WGD or Segmental
Gorai.010G007500	Dispersed	Ga06G0923	WGD or Segmental	GB_A06G0946	WGD or Segmental	GH_A07G0124	WGD or Segmental
Gorai.010G083400	Dispersed	Ga07G0130	WGD or Segmental	GB_A07G0116	WGD or Segmental	GH_A08G2811	WGD or Segmental
Gorai.010G096700	WGD or Segmental	Ga08G2904	WGD or Segmental	GB_A08G2924	WGD or Segmental	GH_A09G1369	WGD or Segmental
Gorai.011G295400	WGD or Segmental	Ga09G1377	Dispersed	GB_A09G1486	WGD or Segmental	GH_A10G2677	WGD or Segmental
Gorai.012G081000	WGD or Segmental	Ga10G0120	WGD or Segmental	GB_A10G2850	WGD or Segmental	GH_A13G0135	WGD or Segmental
Gorai.013G014800	WGD or Segmental	Ga13G0141	WGD or Segmental	GB_A13G0133	WGD or Segmental	GH_A13G2171	WGD or Segmental
Gorai.013G221000	WGD or Segmental	Ga13G2346	WGD or Segmental	GB_A13G2307	WGD or Segmental	GH_A13G2225	WGD or Segmental
Gorai.013G227400	WGD or Segmental	Ga13G2405	WGD or Segmental	GB_A13G2363	WGD or Segmental	GH_D01G1177	WGD or Segmental
Gorai.001G027500	WGD or Segmental	Ga03G0201	WGD or Segmental	GB_D01G1218	WGD or Segmental	GH_D04G0740	WGD or Segmental
Gorai.001G069600	WGD or Segmental	Ga03G0202	Tandem	GB_D04G0765	WGD or Segmental	GH_D05G0393	WGD or Segmental
Gorai.004G168300	WGD or Segmental	Ga03G0203	Tandem	GB_D05G0395	WGD or Segmental	GH_D05G1936	WGD or Segmental
Gorai.005G023500	WGD or Segmental	Ga03G0204	Tandem	GB_D05G1953	WGD or Segmental	GH_D06G0049	WGD or Segmental
Gorai.005G023600	WGD or Segmental	Ga03G0205	Tandem	GB_D06G0069	WGD or Segmental	GH_D06G0765	WGD or Segmental
Gorai.005G023800	Dispersed	Ga03G0982	Dispersed	GB_D06G0807	WGD or Segmental	GH_D06G0907	WGD or Segmental
Gorai.005G023900	WGD or Segmental	Ga03G0987	Dispersed	GB_D06G0952	WGD or Segmental	GH_D07G0131	WGD or Segmental
Gorai.005G024000	WGD or Segmental	Ga04G0105	Tandem	GB_D07G0125	WGD or Segmental	GH_D08G2804	WGD or Segmental
Gorai.005G024100	Tandem	Ga05G1191	WGD or Segmental	GB_D08G2916	WGD or Segmental	GH_D09G1318	WGD or Segmental
Gorai.005G024300	WGD or Segmental	Ga06G2249	Proximal	GB_D09G1323	WGD or Segmental	GH_D10G2783	WGD or Segmental
Gorai.005G024500	WGD or Segmental	Ga06G2251	Proximal	GB_D10G2807	WGD or Segmental	GH_D13G0136	WGD or Segmental
Gorai.005G024600	WGD or Segmental	Ga06G2252	Dispersed	GB_D13G0130	WGD or Segmental	GH_D13G2153	WGD or Segmental
Gorai.005G024700	WGD or Segmental	Ga07G0281	Dispersed	GB_D13G2255	WGD or Segmental	GH_D13G2207	WGD or Segmental
Gorai.005G121800	WGD or Segmental	Ga07G0720	Tandem	GB_D13G2314	WGD or Segmental	GH_A02G0187	WGD or Segmental
Gorai.005G121900	WGD or Segmental	Ga07G0721	Tandem	GB_A02G0910	WGD or Segmental	GH_A02G0191	Proximal
Gorai.005G132900	Tandem	Ga08G1678	Dispersed	GB_A02G0911	WGD or Segmental	GH_A02G0915	WGD or Segmental
Gorai.006G146800	WGD or Segmental	Ga09G1506	Dispersed	GB_A03G1346	WGD or Segmental	GH_A02G0916	WGD or Segmental
Gorai.006G197300	WGD or Segmental	Ga09G2018	WGD or Segmental	GB_A04G1639	WGD or Segmental	GH_A03G1289	Dispersed
Gorai.006G197400	Proximal	Ga09G2020	Proximal	GB_A04G1640	Tandem	GH_A04G1592	WGD or Segmental
Gorai.007G011000	Tandem	Ga10G1561	WGD or Segmental	GB_A05G1144	WGD or Segmental	GH_A04G1593	Tandem
Gorai.007G353900	WGD or Segmental	Ga10G1789	Dispersed	GB_A06G1389	WGD or Segmental	GH_A06G1334	WGD or Segmental
Gorai.008G129900	WGD or Segmental	Ga10G1879	Dispersed	GB_A06G2117	WGD or Segmental	GH_A06G2090	WGD or Segmental
Gorai.008G130100	WGD or Segmental	Ga10G2010	Dispersed	GB_A06G2120	Proximal	GH_A06G2093	Dispersed
Gorai.008G278700	WGD or Segmental	Ga10G2039	Dispersed	GB_A07G0263	WGD or Segmental	GH_A07G0687	WGD or Segmental
Gorai.008G278800	WGD or Segmental	Ga10G3021	Proximal	GB_A07G0671	WGD or Segmental	GH_A07G0688	Tandem
Gorai.008G278900	WGD or Segmental	Ga10G3022	Tandem	GB_A07G0672	Tandem	GH_A09G1479	WGD or Segmental
Gorai.009G117200	WGD or Segmental	Ga10G3023	Tandem	GB_A09G1601	WGD or Segmental	GH_A09G1953	WGD or Segmental
Gorai.010G142800	WGD or Segmental	Ga10G3025	Proximal	GB_A10G0063	Proximal	GH_A10G0062	WGD or Segmental
Gorai.010G221400	Proximal	Ga10G3026	WGD or Segmental	GB_A10G0064	WGD or Segmental	GH_A10G0064	WGD or Segmental
Gorai.010G221500	WGD or Segmental	Ga10G3027	Tandem	GB_A10G0065	WGD or Segmental	GH_A10G0968	WGD or Segmental
Gorai.010G221700	Dispersed	Ga10G3028	Tandem	GB_A10G0066	WGD or Segmental	GH_A10G1415	WGD or Segmental
Gorai.011G007000	WGD or Segmental	Ga10G3029	Tandem	GB_A10G0067	WGD or Segmental	GH_A10G1609	WGD or Segmental
Gorai.011G007100	WGD or Segmental	Ga10G3030	Tandem	GB_A10G0068	Tandem	GH_A10G1692	WGD or Segmental
Gorai.011G007200	WGD or Segmental	Ga10G3031	Proximal	GB_A10G0069	Proximal	GH_A11G0095	Proximal
Gorai.011G007300	Dispersed	Ga10G3032	Proximal	GB_A10G0070	WGD or Segmental	GH_A11G0097	WGD or Segmental
Gorai.011G007400	Dispersed	Ga11G0304	Dispersed	GB_A10G0072	WGD or Segmental	GH_A11G0098	Tandem
Gorai.011G007500	Tandem	Ga11G4032	WGD or Segmental	GB_A10G1006	WGD or Segmental	GH_A11G3512	WGD or Segmental
Gorai.011G007700	Tandem	Ga11G4033	Tandem	GB_A10G1487	WGD or Segmental	GH_A12G1324	WGD or Segmental
Gorai.011G007800	Dispersed	Ga11G4034	Tandem	GB_A10G1713	WGD or Segmental	GH_A13G0259	WGD or Segmental
Gorai.011G100400	Dispersed	Ga12G0196	Tandem	GB_A10G1801	WGD or Segmental	GH_D02G0198	WGD or Segmental
Gorai.011G121800	WGD or Segmental	Ga12G0197	WGD or Segmental	GB_A11G0099	Tandem	GH_D02G0199	WGD or Segmental
Gorai.011G129700	Proximal	Ga12G0198	Tandem	GB_A11G0100	WGD or Segmental	GH_D02G0201	Tandem
Gorai.011G150800	WGD or Segmental	Ga12G0199	Tandem	GB_A11G0101	Tandem	GH_D02G0202	Tandem
Gorai.012G042400	Tandem	Ga12G1754	Proximal	GB_A11G3587	WGD or Segmental	GH_D02G1121	WGD or Segmental
Gorai.012G166900	Tandem	Ga12G1757	Tandem	GB_A12G1393	WGD or Segmental	GH_D02G1126	WGD or Segmental
Gorai.012G167000	Singleton	Ga13G0215	Singleton	GB_A12G1394	Tandem	GH_D04G1941	WGD or Segmental
Gorai.013G021500	WGD or Segmental	Ga13G0285	WGD or Segmental	GB_A12G2889	WGD or Segmental	GH_D05G1131	WGD or Segmental
Gorai.013G027900	Proximal	Ga14G1800	Singleton	GB_A13G0265	WGD or Segmental	GH_D06G1375	WGD or Segmental
				GB_D02G0200	WGD or Segmental	GH_D06G2130	WGD or Segmental
				GB_D02G0201	Singleton	GH_D06G2131	WGD or Segmental
				GB_D02G0854	Dispersed	GH_D06G2133	Proximal
				GB_D02G1171	WGD or Segmental	GH_D07G0283	Dispersed
				GB_D02G1172	WGD or Segmental	GH_D07G0679	Tandem
				GB_D02G1362	Dispersed	GH_D09G1432	WGD or Segmental
				GB_D02G1939	Dispersed	GH_D09G2173	WGD or Segmental
				GB_D04G2026	WGD or Segmental	GH_D10G0068	Proximal
				GB_D05G1128	WGD or Segmental	GH_D10G0069	WGD or Segmental
				GB_D06G1414	WGD or Segmental	GH_D10G0070	WGD or Segmental
				GB_D06G2222	WGD or Segmental	GH_D10G0071	Tandem
				GB_D06G2223	WGD or Segmental	GH_D10G0072	Proximal
				GB_D06G2225	Dispersed	GH_D10G0074	Tandem
				GB_D07G0272	WGD or Segmental	GH_D10G0075	Tandem
				GB_D07G0676	Singleton	GH_D10G0076	WGD or Segmental
				GB_D09G1446	WGD or Segmental	GH_D10G0989	WGD or Segmental
				GB_D09G2193	WGD or Segmental	GH_D10G1208	WGD or Segmental
				GB_D10G0063	WGD or Segmental	GH_D10G1282	WGD or Segmental
				GB_D10G0064	WGD or Segmental	GH_D10G1472	WGD or Segmental
				GB_D10G0065	Tandem	GH_D11G3520	WGD or Segmental
				GB_D10G0066	WGD or Segmental	GH_D12G1342	WGD or Segmental
				GB_D10G0067	WGD or Segmental	GH_D12G1344	Proximal
				GB_D10G0069	Proximal	GH_D13G0194	Dispersed
				GB_D10G0072	Tandem	GH_D13G0256	WGD or Segmental
				GB_D10G0073	WGD or Segmental
				GB_D10G0977	WGD or Segmental
				GB_D10G1197	WGD or Segmental
				GB_D10G1269	WGD or Segmental
				GB_D10G1458	WGD or Segmental
				GB_D11G3564	WGD or Segmental
				GB_D12G1388	WGD or Segmental
				GB_D12G1390	Proximal
				GB_D13G0187	Dispersed
				GB_D13G0253	WGD or Segmental
