# Supplementary material for: Genomic insights into CKX genes: key players in cotton fibre development and abiotic stress responses
Source: PeerJ. 2024 May 30;12:e17462. doi: 10.7717/peerj.17462 (PMC11144395; doi:10.7717/peerj.17462)
Supplement: Supplemental Information 4 [file peerj-12-17462-s004.xlsx]

## Sheet: Table S4
Table S4. Gene orthologous pairs and their Ka/Ks values
Sr#	Gene	Orthologous pairs	Ka	Ks	Ka/Ks
1	GH_A01G1119.1	GB_A01G1131.1	0.00146128	0.00239617	0.609839
2	GH_A05G0390.1	GB_A05G0395.1	0.00515687	0.0156812	0.328858
3	GH_A05G1899.1	GB_A01G1131.1	0.000475398	0.00161507	0.294351
4	GH_A06G0063.1	GB_A05G1926.1	0.129082	0.384556	0.335664
5	GH_A06G0787.1	GB_A06G0821.1	0.00144144	0.00236687	0.609009
6	GH_A06G0907.1	GB_A06G0946.1	0.00105885	0	0
7	GH_A07G0124.1	GB_A06G0821.1	0.102798	0.439447	0.233926
8	GH_A08G2811.1	GB_A05G0395.1	0.213955	1.37105	0.156052
9	GH_A09G1369.1	GB_A09G1486.1	0.215573	1.46723	0.146925
10	GH_A10G2677.1	GB_A10G2850.1	0.0149671	0.040927	0.365704
11	GH_A13G0135.1	GB_A13G0133.1	0.088527	0.451216	0.196196
12	GH_A13G2171.1	GB_A05G0395.1	0.0908862	0.442458	0.205412
13	GH_A13G2225.1	GB_A06G0821.1	0.00155541	0.00527011	0.295138
14	GH_D01G1177.1	GB_A01G1131.1	0.110089	0.487	0.226056
15	GH_D04G0740.1	GB_A05G3575.1	0.110089	0.487	0.226056
16	GH_D05G0393.1	GB_A05G0395.1	0.124684	0.388205	0.32118
17	GH_D05G1936.1	GB_A01G1131.1	0.00162144	0.00253468	0.639702
18	GH_D06G0049.1	GB_A05G1926.1	0.00213656	0.00363087	0.588444
19	GH_D06G0765.1	GB_A06G0821.1	0.00463352	0.00767107	0.604025
20	GH_D06G0907.1	GB_A05G0395.1	0.110389	0.481996	0.229025
21	GH_D07G0131.1	GB_A06G0821.1	0.110389	0.481996	0.229025
22	GH_D08G2804.1	GB_A05G0395.1	0.00156522	0.0088969	0.175928
23	GH_D09G1318.1	GB_A09G1486.1	0.00146154	0.021833	0.0669421
24	GH_D10G2783.1	GB_A10G2850.1	0.00572613	0.044839	0.127704
25	GH_D13G0136.1	GB_A10G2850.1	0.123416	0.392742	0.314243
26	GH_D13G2153.1	GB_A06G0946.1	0.00942269	0.0239829	0.392893
27	GH_D13G2207.1	GB_A06G0821.1	0.00797844	0.0511643	0.155938
28	GH_A02G0187.1	GB_A10G1487.1	0.107472	0.43123	0.249221
29	GH_A02G0915.1	GB_A02G0910.1	0.218718	1.31016	0.16694
30	GH_A02G0916.1	GB_A02G0911.1	0.0103291	0.022355	0.462048
31	GH_A04G1592.1	GB_A04G1639.1	0.222648	1.51002	0.147448
32	GH_A06G1334.1	GB_A06G1389.1	0.0887375	0.44342	0.200121
33	GH_A06G2090.1	GB_A06G2117.1	0.00729109	0.046848	0.155633
34	GH_A06G2093.1	GB_A06G2120.1	0.110136	0.51031	0.215822
35	GH_A07G0687.1	GB_A07G0671.1	0.00936897	0.0367641	0.25484
36	GH_A09G1479.1	GB_A09G1601.1	0.00947995	0.0293436	0.323067
37	GH_A09G1953.1	GB_A11G0101.1	0.00588606	0.0258567	0.227642
38	GH_A10G0062.1	GB_A10G0064.1	0.0931098	0.417696	0.222913
39	GH_A10G0064.1	GB_A10G0072.1	0.111799	0.476464	0.234643
40	GH_A10G0968.1	GB_A10G1006.1	0.111799	0.476464	0.234643
41	GH_A10G1415.1	GB_A10G1487.1	0.0105016	0.0492728	0.213132
42	GH_A10G1609.1	GB_A10G1713.1	0.000812073	0.00345399	0.235112
43	GH_A10G1692.1	GB_A10G1801.1	0.00190491	0	0
44	GH_A11G0095.1	GB_A11G0099.1	0.0978051	0.158276	0.61794
45	GH_A11G0097.1	GB_A12G2889.1	0.130026	0.381638	0.340705
46	GH_A11G3512.1	GB_A11G3587.1	0.473033	0.638648	0.740678
47	GH_A13G0259.1	GB_A03G1346.1	0.00716652	0.0482227	0.148613
48	GH_D02G0198.1	GB_D02G0200.1	0.000730371	0.00239521	0.30493
49	GH_D02G0199.1	GB_A10G1487.1	0.0208942	0.0330482	0.632234
50	GH_D02G1121.1	GB_D02G1171.1	0.0103069	0.0169636	0.607591
51	GH_D02G1126.1	GB_A02G0910.1	0.001059	0.00183346	0.577593
52	GH_D04G1941.1	GB_A04G1639.1	0.00800221	0.0512047	0.156279
53	GH_D05G1131.1	GB_A05G1144.1	0	0	0
54	GH_D06G1375.1	GB_A06G1389.1	0.016282	0.0316431	0.514551
55	GH_D06G2130.1	GB_A06G2117.1	0.0879373	0.454374	0.193535
56	GH_D06G2131.1	GB_D06G2223.1	0.00896596	0.0377382	0.237583
57	GH_D06G2133.1	GB_A06G2120.1	0.013024	0.0339424	0.383708
58	GH_D07G0283.1	GB_A07G0263.1	0.090565	0.426699	0.212246
59	GH_D09G1432.1	GB_A09G1601.1	0.0873231	0.461382	0.189264
60	GH_D09G2173.1	GB_D09G2193.1	0.0879373	0.451125	0.194929
61	GH_D10G0068.1	GB_A10G0063.1	0	0.00175234	0
62	GH_D10G0069.1	GB_A10G0064.1	0.0891263	0.433491	0.205602
63	GH_D10G0070.1	GB_A10G0065.1	0.00702886	0.0459327	0.153025
64	GH_D10G0071.1	GB_D10G0066.1	0.109225	0.511962	0.213346
65	GH_D10G0076.1	GB_A10G0072.1	0.00189236	0.000843467	2.24355
66	GH_D10G0989.1	GB_A10G1006.1	0.538059	0.867365	0.620338
67	GH_D10G1208.1	GB_A10G1801.1	0.00705233	0.0371647	0.189759
68	GH_D10G1282.1	GB_A10G1713.1	0.00213666	0.00363032	0.588559
69	GH_D10G1472.1	GB_A10G1487.1	0.0452655	0.0681639	0.664068
70	GH_D11G3520.1	GB_A11G3587.1	0.00642517	0.0295969	0.217089
71	GH_D12G1342.1	GB_A12G1393.1	0.0147798	0.036426	0.405748
72	GH_D12G1344.1	GB_D12G1390.1	0.0902857	0.426437	0.211721
73	GH_D13G0194.1	GB_D13G0187.1	0.000521467	0.00176991	0.294629
74	GH_D13G0256.1	GB_A03G1346.1	0.09541	0.406029	0.234983
75	GH_A01G1119.1	Gorai.010G007500.1	0.111783	0.476761	0.234463
76	GH_A05G0390.1	Gorai.013G221000.1	0.00997303	0.0511614	0.194933
77	GH_A05G1899.1	Gorai.010G007500.1	0.00813146	0.0432253	0.188118
78	GH_A06G0063.1	Gorai.010G007500.1	0.00190484	0.00484328	0.393295
79	GH_A06G0787.1	Gorai.013G227400.1	0.0989806	0.137004	0.722466
80	GH_A06G0907.1	Gorai.013G221000.1	0.00219365	0.0218241	0.100515
81	GH_A07G0124.1	Gorai.013G227400.1	0.0293261	0.0564343	0.519649
82	GH_A08G2811.1	Gorai.013G221000.1	0.00366614	0.00963482	0.38051
83	GH_A09G1369.1	Gorai.006G134800.1	0.00904988	0.05114	0.176963
84	GH_A10G2677.1	Gorai.013G014800.1	0.00106209	0.00367479	0.28902
85	GH_A13G0135.1	Gorai.013G014800.1	0.00842632	0.0376761	0.223652
86	GH_A13G2171.1	Gorai.013G221000.1	0.0108771	0.028045	0.387846
87	GH_A13G2225.1	Gorai.013G227400.1	0.0881475	0.446544	0.1974
88	GH_A02G0187.1	Gorai.005G023500.1	0.00157473	0.00351135	0.448471
89	GH_A02G0191.1	Gorai.005G023900.1	0.015772	0.0312056	0.505424
90	GH_A02G0915.1	Gorai.005G121900.1	0.0868385	0.40677	0.213483
91	GH_A02G0916.1	Gorai.005G121800.1	0.0894363	0.436551	0.20487
92	GH_A04G1592.1	Gorai.012G166900.1	0.0899902	0.423153	0.212666
93	GH_A06G1334.1	Gorai.010G142800.1	0.00702978	0.0440576	0.159559
94	GH_A06G2090.1	Gorai.010G221400.1	0.110596	0.47607	0.23231
95	GH_A06G2093.1	Gorai.010G221700.1	0.0872416	0.39393	0.221465
96	GH_A07G0687.1	Gorai.001G069600.1	0.00103784	0.00349498	0.296951
97	GH_A09G1479.1	Gorai.006G146800.1	0.0100543	0.0371861	0.270377
98	GH_A09G1953.1	Gorai.006G197300.1	0.554254	0.84466	0.656186
99	GH_A10G0062.1	Gorai.011G007100.1	0.00162115	0.00423162	0.383103
100	GH_A10G0064.1	Gorai.011G007500.1	0.00696154	0.0258527	0.269277
101	GH_A10G0968.1	Gorai.011G100400.1	0.0553362	0.117866	0.469485
102	GH_A10G1415.1	Gorai.011G150800.1	0.000532954	0.00182039	0.292769
103	GH_A10G1609.1	Gorai.011G129700.1	0.00145173	0	0
104	GH_A10G1692.1	Gorai.011G121800.1	0.109225	0.515495	0.211884
105	GH_A11G0095.1	Gorai.007G011000.1	0.00944646	0.0530224	0.17816
106	GH_A11G0097.1	Gorai.006G197300.1	0	0.00353566	0
107	GH_A11G3512.1	Gorai.007G353900.1	0.000541052	0.00259254	0.208696
108	Gorai.001G012300.1	GH_D06G0765.1	0.00106454	0	0
109	Gorai.001G069600.1	GH_D07G0678.1	0.242032	1.38823	0.174345
110	Gorai.002G126300.1	GH_D01G1177.1	0.215573	1.46723	0.146925
111	Gorai.004G286300.1	GH_D05G0393.1	0.216842	1.40113	0.154762
112	Gorai.005G023500.1	GH_D02G0198.1	0.0372436	0.0593868	0.627136
113	Gorai.005G023600.1	GH_D09G2173.1	0.0169545	0.0408187	0.415361
114	Gorai.005G024000.1	GH_D02G0199.1	0.088527	0.451216	0.196196
115	Gorai.005G024500.1	GH_D02G0201.1	0.0903197	0.441737	0.204465
116	Gorai.005G024700.1	GH_D02G0202.1	0.124761	0.472955	0.26379
117	Gorai.005G121800.1	GH_D02G1121.1	0.00155541	0.00527011	0.295138
118	Gorai.005G121900.1	GH_D02G1126.1	0.10952	0.49303	0.222137
119	Gorai.006G134800.1	GH_D09G1318.1	0.126088	0.389437	0.323769
120	Gorai.006G146800.1	GH_D09G1432.1	0.00189232	0.00253343	0.74694
121	Gorai.006G197300.1	GH_D12G2815.1	0.00214248	0.00363637	0.58918
122	Gorai.007G011000.1	GH_D12G2815.1	0.00463352	0.0206332	0.224567
123	Gorai.007G353900.1	GH_D11G3520.1	0.234645	1.43077	0.163999
124	Gorai.008G129900.1	GH_D12G1342.1	0.125938	0.487167	0.258511
125	Gorai.008G278700.1	GH_D12G2815.1	0.110389	0.481996	0.229025
126	Gorai.009G040700.1	GH_D05G0393.1	0.110389	0.481996	0.229025
127	Gorai.009G117200.1	GH_D05G1131.1	0.00104348	0.00888636	0.117425
128	Gorai.009G198300.1	GH_D01G1177.1	0.00146154	0.021833	0.0669421
129	Gorai.010G007500.1	GH_D01G1177.1	0.00572613	0.0431296	0.132766
130	Gorai.010G083400.1	GH_D06G0765.1	0.00864733	0.0286307	0.30203
131	Gorai.010G096700.1	GH_D05G0393.1	0.00802147	0.0513508	0.156209
132	Gorai.010G142800.1	GH_D06G1375.1	0.237286	1.41984	0.167121
133	Gorai.010G221400.1	GH_D06G2130.1	0.260792	1.29636	0.201173
134	Gorai.010G221500.1	GH_D06G2131.1	0.0431993	0.087315	0.494752
135	Gorai.011G007000.1	GH_D10G0068.1	0.0107579	0.0232052	0.463601
136	Gorai.011G007100.1	GH_D10G0069.1	0.12569	0.447302	0.280995
137	Gorai.011G007200.1	GH_D05G1131.1	0.0887375	0.44342	0.200121
138	Gorai.011G100400.1	GH_D10G0989.1	0.00729109	0.046848	0.155633
139	Gorai.011G121800.1	GH_D10G1208.1	0.110136	0.51031	0.215822
140	Gorai.011G129700.1	GH_D10G1282.1	0.00950712	0.0371888	0.255645
141	Gorai.011G150800.1	GH_D10G1472.1	0.00590237	0.0258965	0.227921
142	Gorai.011G295400.1	GH_D04G0740.1	0.0102129	0.0419345	0.243545
143	Gorai.012G081000.1	GH_D04G0740.1	0.0925423	0.417028	0.221909
144	Gorai.012G166900.1	GH_D04G1941.1	0.111229	0.479035	0.232193
145	Gorai.013G014800.1	GH_D04G0740.1	0.111229	0.479035	0.232193
146	Gorai.013G021500.1	GH_D13G0194.1	0.00997652	0.0567863	0.175685
147	Gorai.013G027900.1	GH_D13G0256.1	0.00108274	0.00259068	0.417937
148	Gorai.013G221000.1	GH_D05G0393.1	0.000475398	0	0
149	Gorai.013G227400.1	GH_D06G0765.1	0	0	0
150	GH_A13G0259.1	Gorai.013G027900.1	0.00572613	0.0431296	0.132766
151	GH_A01G1119.1	Ga01G1236.1	0.00292558	0.0243084	0.120353
152	GH_A05G0390.1	Ga05G0412.1	0.00147656	0	0
153	GH_A05G1899.1	Ga01G1236.1	0.00890548	0.0221964	0.401212
154	GH_A06G0063.1	Ga01G1236.1	0	0.00367198	0
155	GH_A06G0787.1	Ga06G0751.1	0.00797915	0.0550793	0.144867
156	GH_A06G0907.1	Ga06G0923.1	0.00157301	0.0035057	0.448702
157	GH_A07G0124.1	Ga06G0751.1	0	0.00526087	0
158	GH_A08G2811.1	Ga05G0412.1	0.0884652	0.447703	0.197598
159	GH_A09G1369.1	Ga09G1377.1	0.09062	0.427334	0.212059
160	GH_A10G2677.1	Ga04G1289.1	0.00895926	0.0339647	0.263782
161	GH_A13G0135.1	Ga04G1289.1	0.0905207	0.419896	0.215579
162	GH_A13G2171.1	Ga05G0412.1	0.0879373	0.451125	0.194929
163	GH_A13G2225.1	Ga06G0751.1	0	0	0
164	GH_A02G0187.1	Ga03G0201.1	0.0881475	0.44333	0.198831
165	GH_A02G0915.1	Ga03G0982.1	0.00702978	0.0422078	0.166552
166	GH_A02G0916.1	Ga03G0987.1	0.128199	0.382486	0.335174
167	GH_A04G1592.1	Ga04G0105.1	0.000270063	0.000843289	0.32025
168	GH_A06G2090.1	Ga06G2249.1	0.00841524	0.037178	0.22635
169	GH_A07G0687.1	Ga07G0720.1	0.00106771	0.00362867	0.294243
170	GH_A09G1479.1	Ga09G1506.1	0.00390541	0.00438277	0.891082
171	GH_A09G1953.1	Ga09G2018.1	0.00696247	0.0258408	0.269438
172	GH_A10G0062.1	Ga05G1191.1	0.0154156	0.0365926	0.421275
173	GH_A10G0064.1	Ga10G3021.1	0.000562641	0.00759981	0.0740335
174	GH_A10G0968.1	Ga10G2010.1	0.00735092	0.054801	0.134138
175	GH_A10G1415.1	Ga03G0201.1	0.0153067	0.0473512	0.323258
176	GH_A10G1609.1	Ga10G1789.1	0.00620603	0.0431117	0.143952
177	GH_A10G1692.1	Ga10G1879.1	0.129378	0.385295	0.335789
178	GH_A11G0095.1	Ga11G4032.1	0.000951664	0	0
179	GH_A11G0097.1	Ga09G2018.1	0.128259	0.389115	0.329619
180	GH_A11G3512.1	Ga11G0304.1	0.00219312	0.0218418	0.100409
181	GH_A13G0259.1	Ga03G1505.1	0.00073046	0.00239426	0.305089
182	Ga01G1236.1	GH_D01G1177.1	0.0104065	0.0196571	0.529401
183	Ga03G0201.1	GH_D02G0198.1	0.00444336	0.0122153	0.363755
184	Ga03G0202.1	GH_D09G2173.1	0.00798092	0.0511078	0.156159
185	Ga03G0982.1	GH_D02G1126.1	0.00105928	0.00366805	0.288784
186	Ga04G0105.1	GH_D04G1941.1	0.00842705	0.0358277	0.235211
187	Ga04G1289.1	GH_D04G0740.1	0.0249026	0.062164	0.400595
188	Ga05G0412.1	GH_D05G0393.1	0.0887499	0.439953	0.201726
189	Ga05G1191.1	GH_D05G1131.1	0.0914958	0.407491	0.224534
190	Ga05G2014.1	GH_D01G1177.1	0.0010484	0.00175029	0.598986
191	Ga06G0077.1	GH_D01G1177.1	0.00108108	0.00183486	0.589189
192	Ga06G0751.1	GH_D06G0765.1	0.0868669	0.400145	0.217089
193	Ga06G0923.1	GH_D05G0393.1	0.0905777	0.420211	0.215553
194	Ga06G2252.1	GH_D06G2131.1	0.00702978	0.0440576	0.159559
195	Ga07G0130.1	GH_D06G0765.1	0.111799	0.473113	0.236305
196	Ga07G0281.1	GH_D07G0283.1	0.0868507	0.400458	0.216879
197	Ga07G0720.1	GH_D07G0678.1	0.00103797	0.00174469	0.594931
198	Ga08G2904.1	GH_D05G0393.1	0.131005	0.38735	0.338208
199	Ga09G1377.1	GH_D09G1318.1	0.0072704	0.0376194	0.193262
200	Ga09G1506.1	GH_D09G1432.1	0.00302001	0.00282997	1.06715
201	Ga10G0120.1	GH_D04G0740.1	0.00749939	0.0315153	0.23796
202	Ga10G1561.1	GH_D10G1472.1	0.0155648	0.0364339	0.427206
203	Ga10G1789.1	GH_D10G1282.1	0.00217852	0	0
204	Ga10G1879.1	GH_D10G1208.1	0.00159957	0.00364853	0.438416
205	Ga10G2010.1	GH_D10G0989.1	0.0888032	0.463425	0.191623
206	Ga10G3021.1	GH_D10G0076.1	0.110426	0.508878	0.216999
207	Ga10G3026.1	GH_D05G1131.1	0.0110286	0.0511926	0.215434
208	Ga10G3028.1	GH_D10G0070.1	0.0909205	0.438512	0.207338
209	Ga10G3032.1	GH_D10G0068.1	0.112137	0.491118	0.22833
210	Ga11G0304.1	GH_D11G3520.1	0.00104384	0.00709225	0.147181
211	Ga11G4032.1	GH_D12G2815.1	0.00219285	0.0218506	0.100356
212	Ga12G0196.1	GH_D12G2815.1	0.0141094	0.0461133	0.305972
213	Ga13G0141.1	GH_D04G0740.1	0.00428981	0.041447	0.103501
214	Ga13G0215.1	GH_D13G0194.1	0.12651	0.390149	0.32426
215	Ga13G0285.1	GH_D13G0256.1	0.00832638	0.0227926	0.36531
216	Ga13G2346.1	GH_D05G0393.1	0.00690882	0.0472746	0.146142
217	Ga13G2405.1	GH_D06G0765.1	0.216178	1.31929	0.163858
