# Supplementary material for: Genomic insights into CKX genes: key players in cotton fibre development and abiotic stress responses
Source: PeerJ. 2024 May 30;12:e17462. doi: 10.7717/peerj.17462 (PMC11144395; doi:10.7717/peerj.17462)
Supplement: Supplemental Information 5 [file peerj-12-17462-s005.xlsx]

## Sheet: Table S5
Table S5. GhCKX orthologous/paralogous and their Ka/Ks values
Sr#	Gene	Orthologous/paralogous	Ka	Ks	Ka/Ks
1	GH_A01G1119.1	GH_A05G1899.1	0.089203	0.525876	0.169627
2	GH_A05G0390.1	GH_A08G2811.1	0.136421	0.830163	0.164331
3	GH_A05G1899.1	GH_A06G0063.1	0.0926081	0.824311	0.112346
4	GH_A06G0063.1	GH_D05G1936.1	0.0902535	0.765092	0.117964
5	GH_A06G0787.1	GH_A07G0124.1	0.154474	0.551038	0.280332
6	GH_A06G0907.1	GH_A13G2171.1	0.107498	0.511465	0.210176
7	GH_A07G0124.1	GH_D06G0765.1	0.162446	0.567391	0.286303
8	GH_A08G2811.1	GH_D05G0393.1	0.131839	0.793363	0.166178
9	GH_A09G1369.1	GH_D09G1318.1	0.00645729	0.0403594	0.159995
10	GH_A10G2677.1	GH_A13G0135.1	0.0834131	0.560759	0.148751
11	GH_A13G0135.1	GH_D04G0740.1	0.0838056	0.601565	0.139313
12	GH_A13G2171.1	GH_D05G0393.1	0.103832	0.540757	0.192013
13	GH_A13G2225.1	GH_D06G0765.1	0.172412	0.82691	0.208502
14	GH_D01G1177.1	GH_D05G1936.1	0.0910206	0.440541	0.206611
15	GH_D04G0740.1	GH_D10G2783.1	0.0856046	0.509807	0.167916
16	GH_D05G0393.1	GH_D06G0907.1	0.109343	0.557778	0.196032
17	GH_D05G1936.1	GH_D06G0049.1	0.0936236	0.845895	0.11068
18	GH_D06G0765.1	GH_D07G0131.1	0.140732	0.557766	0.252313
19	GH_D06G0907.1	GH_D13G2153.1	0.107137	0.573766	0.186726
20	GH_D07G0131.1	GH_D13G2207.1	0.130293	0.67096	0.194189
21	GH_A02G0915.1	GH_D02G1126.1	0.0150601	0.0473145	0.318298
22	GH_A02G0916.1	GH_D02G1121.1	0.0279753	0.0649693	0.430592
23	GH_A04G1592.1	GH_D04G1941.1	0.0598424	0.071751	0.834029
24	GH_A06G1334.1	GH_D06G1375.1	0.0141367	0.0614154	0.230181
25	GH_A06G2090.1	GH_D06G2130.1	0.00989977	0.0643752	0.153782
26	GH_A09G1479.1	GH_D09G1432.1	0.0075854	0.0308527	0.245859
27	GH_A09G1953.1	GH_A11G0097.1	0.288723	1.31022	0.220363
28	GH_A10G0062.1	GH_D10G0069.1	0.0178761	0.0608001	0.294015
29	GH_A10G0064.1	GH_D10G0076.1	0.0120227	0.0415235	0.28954
30	GH_A10G0968.1	GH_D10G0989.1	0.00766806	0.0421976	0.181718
31	GH_A10G1415.1	GH_D02G0199.1	0.27393	1.04314	0.262603
32	GH_A10G1609.1	GH_D10G1282.1	0.0093237	0.0409354	0.227766
33	GH_A10G1692.1	GH_D10G1208.1	0.0120954	0.0241416	0.50102
34	GH_A11G3512.1	GH_D11G3520.1	0.0112118	0.083099	0.134921
35	GH_A12G1324.1	GH_D12G1342.1	0.139817	0.409298	0.341601
36	GH_A13G0259.1	GH_D13G0256.1	0.00692801	0.0484147	0.143097
37	GH_D02G0199.1	GH_D09G2173.1	0.207184	0.888879	0.233085
38	GH_D05G1131.1	GH_D10G0070.1	0.256045	1.95604	0.1309
