# Supplementary material for: Genomic insights into CKX genes: key players in cotton fibre development and abiotic stress responses
Source: PeerJ. 2024 May 30;12:e17462. doi: 10.7717/peerj.17462 (PMC11144395; doi:10.7717/peerj.17462)
Supplement: Supplemental Information 6 — The Ka/Ks analysis was conducted using TB-Tools. [file peerj-12-17462-s006.xlsx]

## Sheet: Table S6
Table S6. GbCKX orthologous/paralogous and their Ka/Ks values
Sr#	Gene	Orthologous/paralogous	Ka	Ks	Ka/Ks
1	GB_D10G0977.1	GB_A10G1006.1	0.00564026	0.0408542	0.138058
2	GB_D09G1446.1	GB_A09G1601.1	0.00606715	0.030767	0.197197
3	GB_D11G3564.1	GB_A11G3587.1	0.0101194	0.079054	0.128006
4	GB_D07G0272.1	GB_A07G0263.1	0.0112467	0.048434	0.232207
5	GB_D12G1390.1	GB_A12G1394.1	0.0149715	0.0623671	0.240054
6	GB_D13G0253.1	GB_A13G0265.1	0.00692757	0.0540044	0.128278
7	GB_D08G2916.1	GB_A08G2924.1	0.0145761	0.0481752	0.302563
8	GB_D13G2255.1	GB_A13G2307.1	0.0154236	0.0508789	0.303143
9	GB_D06G0952.1	GB_A06G0946.1	0.0077072	0.0338801	0.227484
10	GB_D05G0395.1	GB_A05G0395.1	0.0101632	0.0476462	0.213305
11	GB_D07G0125.1	GB_A07G0116.1	0.0115229	0.0444355	0.259317
12	GB_D13G2314.1	GB_A13G2363.1	0.00987804	0.0434694	0.227241
13	GB_D06G0807.1	GB_A06G0821.1	0.019624	0.0274267	0.715507
14	GB_D01G1218.1	GB_A01G1131.1	0.0132784	0.033308	0.398654
15	GB_D06G0069.1	GB_A06G0067.1	0.0137188	0.0450255	0.30469
16	GB_D05G1953.1	GB_A05G1926.1	0.00991136	0.0383733	0.258288
17	GB_D09G1323.1	GB_A09G1486.1	0.00484035	0.0430515	0.112432
18	GB_D10G2807.1	GB_A10G2850.1	0.00824184	0.0340002	0.242406
19	GB_D13G0130.1	GB_A13G0133.1	0.00584717	0.0279753	0.209012
20	GB_D04G0765.1	GB_A05G3575.1	0.00846988	0.0343244	0.24676
21	GB_A07G0672.1	GB_A07G0671.1	0.0184692	0.0203353	0.908235
22	GB_D04G2026.1	GB_A04G1640.1	0.0425013	0.0387272	1.09745
23	GB_D10G1197.1	GB_A10G1801.1	0.0104679	0.032401	0.323072
24	GB_D10G1458.1	GB_A10G1487.1	0.0114016	0.0240823	0.473444
25	GB_D02G0201.1	GB_D02G0200.1	0.109767	0.313026	0.350666
26	GB_A11G0100.1	GB_A11G0099.1	0.123982	0.20244	0.612441
27	GB_D06G1414.1	GB_A06G1389.1	0.0124562	0.0556713	0.223745
28	GB_D10G0073.1	GB_A10G0072.1	0.00879775	0.0443752	0.198258
29	GB_D10G1269.1	GB_A10G1713.1	0.00808415	0.0298142	0.271151
30	GB_D06G2222.1	GB_A06G2117.1	0.00823845	0.0586072	0.140571
31	GB_D10G0067.1	GB_A10G0070.1	0.0107405	0.0707366	0.151838
32	GB_D06G2225.1	GB_A06G2120.1	0.0124812	0.0326879	0.38183
33	GB_D10G0063.1	GB_A10G0064.1	0.0195107	0.0639613	0.305039
34	GB_D02G1171.1	GB_A02G0911.1	0.149665	0.240312	0.622795
35	GB_D05G1128.1	GB_A05G1144.1	0.0288699	0.0857273	0.336765
36	GB_D10G0066.1	GB_A10G0069.1	0.0205831	0.0489748	0.420279
37	GB_D10G0064.1	GB_A10G0065.1	0.020691	0.15895	0.130173
38	GB_D10G0065.1	GB_A10G0066.1	0.0127347	0.104755	0.121566
