# Supplementary material for: Genomic insights into CKX genes: key players in cotton fibre development and abiotic stress responses
Source: PeerJ. 2024 May 30;12:e17462. doi: 10.7717/peerj.17462 (PMC11144395; doi:10.7717/peerj.17462)
Supplement: Supplemental Information 7 — Includes the GO analysis performed using the AgriGO v2 website. [file peerj-12-17462-s007.xlsx]

## Sheet: Table S7
Table S7. The GO enrichment analysis of GhCKX genes.
GO ID	GO Term	Gene Number	Pvalue	FDR	Aspects
GO:0019538	protein metabolic process	12	0.0005577	3.54e-15	BP
GO:0044267	cellular protein metabolic process	14	0.0003952	4.49e-44	BP
GO:1901566	organonitrogen compound biosynthetic process	13	0.0006045	1.53e-43	BP
GO:0033036	macromolecule localization	4	0.0005265	9.31e-40	BP
GO:0006886	intracellular protein transport	3	0.0005681	8.94e-38	BP
GO:0044802	single-organism membrane organization	2	0.0001274	3.07e-35	BP
GO:0061024	membrane organization	2	0.0002405	3.49e-27	BP
GO:0080134	regulation of response to stress	14	0.0004849	5.86e-27	BP
GO:0043167	ion binding	22	0.0005603	3.46e-17	MF
GO:0000166	nucleotide binding	17	8.19e-05	5.07e-17	MF
GO:1901265	nucleoside phosphate binding	17	8.19e-05	1.71e-14	MF
GO:0036094	small molecule binding	17	0.0001053	2.43e-14	MF
GO:0043168	anion binding	16	0.0001001	4.33e-14	MF
GO:0005524	ATP binding	11	0.0005278	7.36e-14	MF
GO:0004672	protein kinase activity	8	0.0003731	7.25e-12	MF
GO:0016773	phosphotransferase activity, alcohol group as acceptor	8	0.0006045	4.76e-10	MF
GO:0050660	flavin adenine dinucleotide binding	5	5.07e-07	7.47e-09	MF
GO:0050662	coenzyme binding	5	2.86e-05	4.82e-08	MF
GO:0048037	cofactor binding	5	0.0001014	5.02e-07	MF
GO:0005198	structural molecule activity	5	0.0002119	1.64e-06	MF
GO:0030246	carbohydrate binding	4	3.9e-05	4.68e-06	MF
GO:0003735	structural constituent of ribosome	4	0.0005265	0.000347628	MF
GO:0001871	pattern binding	3	1.56e-05	0.00154188	MF
GO:0030247	polysaccharide binding	3	1.56e-05	2.63e-48	MF
GO:0016614	oxidoreductase activity, acting on CH-OH group of donors	3	0.0002015	5.99e-47	MF
GO:0005840	ribosome	6	0.000494	3.03e-46	CC
GO:0044431	Golgi apparatus part	3	0.000611	1.29e-45	CC
GO:0048046	apoplast	2	1.3e-05	1.47e-45	CC
